# Supplementary material for: Patient-specific anatomical model for deep brain stimulation based on 7 Tesla MRI
Source: PLoS One. 2018 Aug 22;13(8):e0201469. doi: 10.1371/journal.pone.0201469 (PMC6104927; doi:10.1371/journal.pone.0201469)
Supplement: S1 Table — This table compares between the length of the STN, as defined by MER at the DBS lead location, and the length of the STN as defined by the 7T images. (XLSX) [file pone.0201469.s001.xlsx]

## Sheet: Sheet1
PD Patients Lead length in STN
Name	Target	MER#	Start	Stop	Length	Notes						Measure based on Visual
P030	R-STN	4	4.3	0.3	4							4
P031	R-STN	4				Electrode was implented 1mm medial and 1 anterior to that MER
P032	L-STN	7	5.5	0.5	5							5.5
P033	L-Gpi	5	4.9	-0.7	5.6							5.5
	L-Gpe	5	9.9	6	3.9	Did not include border						5.4
P35	L-Gpi	6	7.8	0.2	7.6	Verify??						4.5
P036	R-STN		5.5	2.2	3.3	?? Verify						3
P037	L-STN	4	3	-2.5	5.5							5.8
P038	L-STN	7				Electrode was implented 1.5mm lateral and 0.5 posterior to that MER
P039	R-Gpi	8	7.7	2.4	5.3
	R-Gpe	8	11.3	8.7	2.6
P040	L-STN	5	5.6	0.3	5.3							5.6
P041	L-STN	4				Electrode was implented 2mm medial to that MER
P044	R-STN	5				Electrode was implented 1.5mm anterior to that MER
	L-STN	5	6.6	0.8	5.8							5.5
P045	R-Gpe
	R-Gpi
P046	R-Gpe	4	11.6	6.6	5							5.7
	R-Gpi	4	5.2	0.2	5							7
P047	R-STN	6	3.1	-1.7	4.8							5.2
P050	L_STN	3	4.2	-0.5	4.7							4.5
											MER	Amira
						1			P030	R-STN	4	4	0
						2			P032	L-STN	5	5.5	-0.5																						hidden Base	Gap	MER	7T
						3			P036	R-STN	3.3	3	0.3																				Subject	P030	4	0	4	4
						4			P037	L-STN	5.5	5.8	-0.3																					P032	5.5	-0.5	5	5.5
						5			P040	L-STN	5.3	5.6	-0.3																					P036	3	0.3	3.3	3
						6			P044	L-STN	5.8	5.5	0.3																					P037	5.8	-0.3	5.5	5.8
						7			P047	R-STN	4.8	5.2	-0.4																					P040	5.6	-0.3	5.3	5.6
						8			P050	L_STN	4.7	4.5	0.2																					P044	5.5	0.3	5.8	5.5
						9			PD055	R-STN	3.99	4.5	-0.51																					P047	5.2	-0.4	4.8	5.2
						10			PD056	L_STN	4.6	4.4	0.2																					P050	4.5	0.2	4.7	4.5
						11			PD057	L_STN	5.3	5.8	-0.5																					PD055	4.5	-0.51	3.99	4.5
						12	Ttest	0.255346	PD057 (2ndSide)	R-STN	5.3	5.7	-0.4																					PD056	4.4	0.2	4.6	4.4
						13	Cor	0.862003	PD058	L_STN	4.68	5.1	-0.42																					PD057	5.8	-0.5	5.3	5.8
						14			PD058 (2ndSide)	R-STN	5	4.7	0.3																					PD057 (2ndSide)	5.7	-0.4	5.3	5.7
						15			PD059	R-STN	6.05	5.6	0.45																					PD058	5.1	-0.42	4.68	5.1
						16			PD062	L_STN	5.7	6.2	-0.5																					PD058 (2ndSide)	4.7	0.3	5	4.7
						17			PD064	L_STN	4.88	4.4	0.48																					PD059	5.6	0.45	6.05	5.6
						18			PD065	R-STN	6.9	6.4	0.5																					PD062	6.2	-0.5	5.7	6.2
						19			PD067	L_STN	5.53	5	0.53																					PD064	4.4	0.48	4.88	4.4
						20			PD067 (2ndSide)	R-STN	4.6	5.3	-0.7																					PD065	6.4	0.5	6.9	6.4
						21			PD066	L_STN	5.02	5.1	-0.08																					PD067	5	0.53	5.53	5
																																		PD067 (2ndSide)	5.3	-0.7	4.6	5.3
PD Patients Lead length in STN
Name	Target	MER#	Start	Stop	Length							Measure based on Visual
P030	R-STN	4	4.3	0.3	4							4
P031	R-STN	4
P032	L-STN	7	5.5	0.5	5							5.5
P033	L-Gpi	5	4.9	-0.7	5.6							5.5
	L-Gpe	5	9.9	6	3.9							5.4
P35	L-Gpi	6	7.8	0.2	7.6							4.5
P036	R-STN		5.5	2.2	3.3							3
P037	L-STN	4	3	-2	5							6
P038	L-STN	7
P039	R-Gpi	8	7.7	2.4	5.3
	R-Gpe	8	11.3	8.7	2.6
P040	L-STN	5	5.6	0.3	5.3							5.6
P041	L-STN	4
P044	R-STN	5
	L-STN	5	6.6	0.8	5.8							5.5
P045	R-Gpe
	R-Gpi
P046	R-Gpe	4	11.6	6.6	5	Notes						5.7
	R-Gpi	4	5.2	0.2	5							7
P047	R-STN	6	3.1	-1.7	4.8	Electrode was implented 1mm medial and 1 anterior to that MER						5.2
P050	L_STN	3	4.2	-0.5	4.7							4.5
PD051		No MER
PD052		No MER				Did not include border
PD054		No MER				Verify??
PD055	R-STN	3	4.73	0.74	3.99	?? Verify						4.5
PD056	L_STN	4	3.1	-1.5	4.6							4.4
PD057	L_STN	5	5	-0.3	5.3	Electrode was implented 1.5mm lateral and 0.5 posterior to that MER						5.8
PD057 (2ndSide)	R-STN	3	3.9	-1.4	5.3							5.7
PD058	L_STN	4	1.8	-2.88	4.68							5.1
PD058 (2ndSide)	R-STN	3	3.25	-1.75	5							4.7
PD059	R-STN	1	5.5	-0.55	6.05	Electrode was implented 2mm medial to that MER						5.6
PD061	R-STN	5	-0.57	-4.6	4.03	Electrode was implented 1.5mm anterior to that MER						4.7
PD062	L_STN	3	3.4	-2.3	5.7							6.2
PD064	L_STN	3	4.12	-0.76	4.88							4.4
PD065	R-STN	3	2.4	-4.5	6.9							6.4
PD066	L_STN	4	4.1	-0.92	5.02							5.1
PD067	L_STN	4	4.83	-0.7	5.53							5
PD067 (2ndSide)	R-STN	3	1.8	-2.8	4.6							5.3
PD069	L_STN	No MER
PD070	L_STN	No MER
						Hard to determine what is STN (do not use)
						No high-res CT, not programmed yet
						No high-res CT, not programmed yet
						No high-res CT, not programmed yet

## Sheet: Sheet2
		MER	Image based
P030	R-STN	4	4
P032	L-STN	5	5.5
P036	R-STN	3.3	3
P037	L-STN	5.5	5.8
P040	L-STN	5.3	5.6
P044	L-STN	5.8	5.5
P047	R-STN	4.8	5.2
P050	L_STN	4.7	4.5
PD055	R-STN	3.99	4.5
PD056	L_STN	4.6	4.4
PD057	L_STN	5.3	5.8
PD057 (2ndSide)	R-STN	5.3	5.7
PD058	L_STN	4.68	5.1
PD058 (2ndSide)	R-STN	5	4.7
PD059	R-STN	6.05	5.6
PD062	L_STN	5.7	6.2
PD064	L_STN	4.88	4.4
PD065	R-STN	6.9	6.4
PD067	L_STN	5.53	5
PD067 (2ndSide)	R-STN	4.6	5.3
PD066	L_STN	5.02	5.1
