# Supplementary material for: Patient-specific anatomical model for deep brain stimulation based on 7 Tesla MRI
Source: PLoS One. 2018 Aug 22;13(8):e0201469. doi: 10.1371/journal.pone.0201469 (PMC6104927; doi:10.1371/journal.pone.0201469)
Supplement: S2 Table — This table provides the full measurements done on the 7T MRI to measure the STN size, shape and location. (XLSX) [file pone.0201469.s002.xlsx]

## Sheet: Sheet1
	MCP_STN_L_dist_x	MCP_STN_L_dist_y	MCP_STN_L_dist_z	MCP_STN_R_dist_x	MCP_STN_R_dist_y	MCP_STN_R_dist_z	Vol_STN_L	Vol_STN_R	stn_l_a	stn_l_b	stn_l_c	stn_r_a	stn_r_b	stn_r_c	Disease	Target	Age (7T scan)	Gender	Disease Duration
P005	-9.40999	1.57336	5.22196	10.3023	0.495048	2.90336	176.875	135.5	4.6744	8.63742	13.3557	4.74141	8.90958	12.4999	PD	STN	71	M	6
P006	-10.9293	0.730101	4.77092	11.2605	-0.455656	1.34543	117.75	87.375	3.51732	7.52971	13.2847	3.15021	7.51487	10.7681	PD	STN	70	M	19
P007	-8.11724	0.189	5.44273	8.32022	0.162479	3.44236	79.875	69	4.36623	6.69213	10.1757	3.55179	7.46356	7.80309	PD	STN	60	F	13
P008	-10.1059	1.75264	4.17737	10.5933	1.7893	5.04269	144.25	155.375	4.31692	8.18183	14.2444	4.36111	8.00293	14.199	PD	STN	43	M	5
P010	-10.2533	0.76988	3.98774	10.1843	1.18636	3.67614	103.75	116.375	4.1206	7.73363	11.9236	4.29754	8.57665	12.7701	PD	STN	60	M	10
P011	-11.3667	3.33539	3.82513	11.1491	1.38911	3.41348	119.75	115.75	4.5554	7.64898	10.9844	3.81779	9.31688	11.4723	PD	STN	67	M	7
P015	-11.022	1.22079	4.21299	11.5347	1.94106	2.39542	174.375	147	4.50818	8.9048	14.8086	4.57239	9.0127	13.5535	PD	STN	73	M	8
P016	-10.1761	0.726124	4.8459	10.632	-0.810368	4.3253	204.125	188.25	5.63194	10.0266	16.0292	4.87298	8.82408	15.2818	PD	STN	67	M	14
P017	-10.1395	2.39534	3.56414	9.82821	2.07496	4.4323	178.875	173.75	4.19356	9.01582	15.4991	4.28096	9.38591	15.8753	PD	STN	46	M	7
P018	-11.7813	0.726645	1.81462	10.8243	0.960991	5.13877	150.75	190.25	4.28235	8.9693	12.3088	4.28148	9.37952	14.1262	PD	STN	63	M	15
P019	-11.1012	3.18228	4.95691	10.8667	1.73826	4.08812	164.125	185.875	4.69415	8.6029	14.7929	4.59926	9.75673	14.2252	PD	STN	59	M	14
P020	-9.75317	1.17292	0.814087	10	0.604172	6.37113	169.5	192.875	4.03978	7.86362	16.3903	4.90024	8.53791	15.9035	PD	STN	59	F	10
P021	-10.2914	2.21963	2.63377	9.41868	0.530325	5.02624	110.125	119.875	4.02702	7.79731	13.1111	3.93453	7.50345	11.5696	PD	STN	57	M	2
P022	-11.4264	1.13474	2.35726	10.6969	0.523622	5.55527	121.625	140.25	4.00668	7.68018	10.6632	4.25826	8.08713	12.3735	PD	STN	62	F	8
P023	-9.08235	-0.431029	3.84649	8.96364	-0.52931	4.43814	161.875	144.25	4.2986	10.7428	14.5537	4.40943	8.33011	15.4764	PD	STN	58	M	12
P024	-9.86018	1.74905	3.22745	10.2888	0.916614	3.19782	190	184.75	5.01698	10.4121	14.0428	4.76713	9.33679	13.924	PD	STN	38	M	25
P026	-9.74726	-0.427457	3.1806	9.57376	-0.17175	4.26174	129.625	136.75	3.97055	7.90092	11.1626	4.12429	8.0053	11.4308	PD	STN	39	M
P027	-9.64618	0.182578	0.800312	9.85224	-0.590447	5.58551	104.75	123	3.7052	8.53659	10.8198	4.33422	7.90242	10.6653	PD	STN	51	F
P028	-10.8897	0.0942764	5.11091	10.9019	2.15048	3.59192	151.125	177.25	4.70647	8.81727	12.6468	4.28417	9.01906	13.4763	PD	STN	70	M
P030	-11.7683	1.97601	2.34447	10.5945	1.30232	4.17675	155.75	196	4.3183	8.09068	14.1528	4.30259	7.8801	15.7416	PD	STN	66	M
P031	-11.7133	1.46995	4.16409	11.5841	0.596359	1.03984	143.75	127.875	4.13022	8.4152	13.7614	4.15311	8.37921	12.2647	PD	STN	76	M
P032	-10.5546	2.12259	4.77336	10.5459	1.3331	4.75066	191	196.375	4.80995	9.04888	13.9093	4.42975	9.87771	13.3269	PD	STN	46	M
P033	-10.4258	1.0271	3.08952	9.41115	0.585571	2.49606	138.125	143.75	4.18759	8.14056	13.0022	4.43152	8.64204	12.385	PD	Gpi	69	F
P034	-9.77299	1.5712	0.70064	10.4613	1.31643	5.792	191.375	193.875	4.50486	9.53583	14.5617	5.03968	10.8813	12.0939	PD	STN	59	M
P035	-13.2292	1.2861	3.2	13.567	0.253171	3.5	114.375	123.5	3.90091	7.64881	10.6737	4.2116	8.71987	11.6437	PD	Gpi	76	M
P036	-12.2821	3.68181	5.93075	13.0938	1.73072	2.37337	148.5	118.375	5.15318	9.71757	12.1127	3.87251	8.57186	10.5236	PD	STN	76	M
P037	-11.6964	1.74724	4.14221	11.6116	1.25137	2.88749	126.75	125.375	4.57632	9.16786	12.6782	3.92847	9.73832	12.8861	PD	STN	55	M
P038	-10.2227	2.24227	5.61298	10.6839	0.393619	3.2224	173.125	151.125	4.61919	8.53155	15.8418	4.59301	8.99088	13.2372	PD	STN	67	M
P039	-11.2756	1.7703	1.86616	11.7014	0.0717009	2.25057	171.5	155.5	5.05843	8.47229	14.5908	4.08447	8.24951	14.7776	PD	STN	56	M
P040	-9.56205	0.535638	4.10174	10.5973	0.773819	3.36547	118.5	114.375	3.94564	8.73125	9.81738	4.42689	7.84504	9.34491	PD	STN	63	F
P041	-10.8715	2.94644	3.77257	11.2045	0.517994	3.58311	130	135.25	4.3654	8.47395	13.4415	4.0749	8.25092	12.7744	PD	STN	63	M
P042	-10.1938	0.72695	4.46537	10.2247	0.392072	4.4387	161.125	157.875	4.62766	8.60859	12.3449	4.34218	9.00945	11.7116	PD	Gpi	53	M
P043	-12.3361	1.9099	5.3007	12.8944	1.01496	1.46128	127.5	117.375	4.22293	7.77893	14.3537	4.03384	8.17277	12.5426	PD	STN	67	M
P044	-8.90667	-0.0770826	2.42864	9.09738	-0.633192	5.42759	178.5	189.75	4.19533	9.18378	16.3091	4.48111	9.33533	13.8886	PD	STN	53	F
P045	-11.5785	1.25265	4.13314	10.9813	2.93297	5.10738	141.75	166.875	4.75452	8.13301	11.8937	4.32634	8.75707	12.8852	PD	Gpi	74	M
P046	-11.2976	0.130471	4.44311	10.912	0.318595	4.67433	173.875	170	4.70156	8.84268	13.5693	5.21185	8.46616	14.0352	PD	Gpi	60	M
P047	-10.688	1.58433	4.46419	10.4393	0.257958	4.38669	126.125	114.5	4.37197	8.68727	11.976	3.70308	9.21829	11.2832	PD	STN	48	F
PD048	-9.70892	0.843485	5.4648	10.6998	0.48698	3.42871	171.375	132.125	3.93698	8.99851	15.4518	4.3702	8.7202	12.3489	PD	STN	53	M
PD049	-10.9613	0.751837	7.09499	12.0466	1.26384	1.47283	116	89.625	4.38171	7.45057	12.0206	3.63009	6.062	11.4033	PD	STN	68	M
PD050	-11.2853	0.124018	4.37727	12.0205	0.655518	4.64629	147.25	124.875	5.53453	9.09469	12.4669	4.00323	9.87929	11.0222	PD	STN	57	M
ET001	-10.6557	1.12568	3.97992	10.8161	-1.16048	1.95827	140.75	123.125	4.22825	8.97367	11.3383	4.57119	7.89232	10.5891	ET	Thalamus	62	M
ET011	-11.8559	4.43335	3.69103	11.3617	2.37917	5.77997	141.875	132.875	3.79035	10.5556	13.3096	4.20952	9.76324	12.1739	ET	Thalamus	75	M
ET012	-9.69991	0.64198	2.51071	9.97206	1.92254	2.5	80.375	121.625	3.67469	7.46041	9.04771	3.37377	8.61192	12.7063	ET	Thalamus	68	F
ET013	-11.1074	2.03688	3.34501	10.9629	1.73866	5.76885	138.125	165.375	3.93665	9.55781	13.5447	4.21174	9.79352	12.9562	ET	Thalamus	54	M
ET014	-10.1637	2.02288	3.9181	10.3019	1.29459	3.48022	139.875	132.75	4.47956	8.81339	12.2805	4.93655	9.64717	10.9361	ET	Thalamus	63	M
ET015	-11.7384	1.63292	5.52322	11.9016	1.58943	1.17154	186.5	145.625	4.43307	9.66902	15.1468	4.40141	8.8006	13.7079	ET	Thalamus	66	F
ET016	-12.8549	2.38298	4.69987	12.1848	1.91421	3.10147	117.5	117.125	4.36931	8.99854	10.6047	4.38061	7.88131	10.8858	ET	Thalamus	83	M
ET017	-10.7586	2.05526	4.18196	11.7179	2.06531	1.32992	140.875	118.375	3.84708	7.86715	16.5148	3.41206	8.11433	13.3474	ET	Thalamus	74	M
ET019	-10.4181	1.80073	6.09184	10.705	1.04915	4.02262	134.125	89.25	4.34976	9.11814	11.0756	4.14013	8.12756	9.82267	ET	Thalamus	50	M
ET021	-10.7533	2.62302	2.83135	10.6757	2.24408	5.42893	87.75	99.625	3.44145	7.53062	11.5317	4.13884	7.92393	10.3269	ET	Thalamus	70	F
PD051	-10.3015	0.342038	4.0139	10.5866	0.235524	3.82472	153.25	157.25	4.06316	8.40666	13.9118	4.50032	8.89715	12.2597	PD	STN	72	F
PD052	-9.843	0.242141	2.70467	10.979	-0.0797764	2.91617	147.125	123	3.71771	11.1848	11.2362	4.53694	8.29223	10.3203	PD	STN	72	M
PD054	-11.1842	0.728355	0.372903	11.0288	0.989415	4.74069	115.5	124	3.73199	8.05433	12.8871	3.91587	8.95082	12.882	PD	STN	67	M
PD055	-9.40141	-0.0829205	5.31407	10.5299	-0.718372	5.51492	146.875	113.5	3.69651	9.3849	13.6466	3.92098	7.73937	10.1571	PD	STN	53	M
PD056	-10.6123	0.187309	3.66645	10.8333	1.20003	2.67357	110.25	115.5	3.79118	7.96881	12.9052	3.42814	8.09749	12.5518	PD	STN	74	F
PD057	-9.3716	1.25621	4.41587	10.2467	-0.0425862	4.53791	138.25	118.25	3.82239	8.23778	15.2616	4.19105	7.22474	13.4989	PD	STN	57	M
PD058	-12.6183	0.354537	4.31175	12.4097	0.624741	4.29104	167	150.75	4.28004	8.84233	13.1981	4.35948	8.73224	13.1958	PD	STN	70	M
PD059	-11.3142	0.545522	4.88335	11.542	0.556987	4.27988	186.25	168.375	4.1839	10.2062	14.3553	4.12752	9.43174	15.0414	PD	STN	59	M
PD060	-8.98458	0.692137	4.74929	9.15776	-0.142191	4.9575	102	100.25	4.12188	7.14293	11.355	4.29518	9.16005	9.8522	PD	Gpi	55	F
PD061	-11.266	1.15983	5.05755	11.4226	0.116778	3.6245	115.125	131.625	3.83295	6.93907	13.1661	4.33641	7.7343	12.2599	PD	STN	81	M
PD062	-10.3512	1.18014	4.23091	10.1717	-0.592473	3.29175	148.625	103.75	4.10207	7.97392	13.026	3.66603	9.81907	11.3214	PD	STN	52	M
PD063	-10.1045	1.26153	6.33505	10.0864	-0.333967	3.27755	128.625	127.75	4.36058	8.21704	10.9174	4.22228	8.44666	10.2734	PD	Gpi	69	M
PD064	-11.0912	1.26105	4.59156	11.5365	0.184911	4.63715	97.25	95.25	4.1526	7.2663	10.3294	3.52857	6.5536	10.8246	PD	STN	85	M
PD065	-11.0021	1.21179	5.53257	10.3604	0.193367	1.43567	133.75	112.75	3.94965	8.4318	14.3644	3.56356	7.86863	12.1344	PD	STN	79	M
PD066	-13.6691	1.18938	3.05861	12.4575	-0.502515	3.43787	91.25	125.25	3.44812	6.75465	11.3288	4.04374	7.71895	11.6833	PD	STN	76	M
PD067	-10.0196	-0.113965	3.88422	9.76404	0.0813145	4.57513	153.75	157.125	4.29757	8.23513	14.2853	4.4114	8.12562	12.828	PD	STN	72	F
PD069	-12.1839	2.03813	4.74334	11.7452	0.294346	3.22655	136.375	127.5	4.12497	8.82742	12.8018	3.89708	7.30998	13.6385	PD	STN	70	M
PD070	-9.85081	0.380291	3.55647	10.0137	-0.150324	4.37758	101.125	142.5	4.14877	8.87606	9.14884	4.55143	8.45272	12.5327	PD	STN	61	M
PD071	-10.1215	1.36294	4.213	10.5483	1.20838	2.26985	172.125	124.5	4.32162	10.7657	12.3465	4.03609	8.63588	11.0031	PD	STN	61	M
PD072	-8.91332	0.159072	5.46693	8.42868	-0.734583	4.47123	117.125	118.375	4.54567	6.23506	13.3485	3.9841	7.5369	12.2929	PD	Gpi	60	F
PD073	-10.6926	1.39795	4.61905	11.0093	1.43593	4.78073	112.375	142	4.01927	7.99064	10.1217	5.27324	8.28268	9.95811	PD	STN	67	M
PD074	-10.1531	2.08676	4.64609	9.76474	2.1607	5.26086	125.25	117.25	4.21201	7.66542	10.8736	4.33615	8.50245	10.4039	PD	STN	65	F
